# Supplementary material for: SLC11A1 as a stratification indicator for immunotherapy or chemotherapy in patients with glioma
Source: Front Immunol. 2022 Nov 30;13:980378. doi: 10.3389/fimmu.2022.980378 (PMC9748290; doi:10.3389/fimmu.2022.980378)
Supplement: Supplementary file 1 [file Table_1.xlsx]

## Sheet: Sheet1
Supplementary Table 1. Datasets used in this study
Dataset	Data type	Grade II	Grade III	Grade IV	Unknown
CGGA	RNA-seq	291	334	388	5
TCGA-GBMLGG	RNA-seq	226	244	150	49
Rembrandt	Microarray	98	85	130
GSE16011	Microarray	24	85	159
GSE4412	Microarray		26	59
GSE43289	Microarray	3	6	28
Total		642	780	914	54

## Sheet: Sheet2
Supplementary Table 2. Marker genes of 25 immune-related pathways
Pathway	Genes
REACTOME_INTERFERON_GAMMA_SIGNALING	B2M,CAMK2A,CAMK2B,CAMK2D,CD44,CIITA,FCGR1A,FCGR1B,GBP1,GBP2,GBP4,GBP5,GBP6,GBP7,HLA-A,HLA-B,HLA-C,HLA-DPA1,HLA-DPB1,HLA-DQA1,HLA-DQA2,HLA-DRB1,HLA-DRB3,HLA-DRB5,HLA-F,HLA-G,HLA-K,ICAM1,IFNG,IFNGR1,IFNGR2,IRF1,IRF2,IRF3,IRF4,IRF5,IRF6,IRF7,IRF8,IRF9,JAK1,JAK2,LOC441019,LOC646981,MT2A,NCAM1,OAS1,OAS2,OAS3,OASL,PIAS1,PML,PRKCD,PTAFR,PTPN1,PTPN2,PTPN6,SOCS1,SOCS3,SP100,STAT1,SUMO1,VCAM1
KEGG_ANTIGEN_PROCESSING_AND_PRESENTATION	B2M,CALR,CANX,CD4,CD74,CD8A,CD8B,CIITA,CREB1,CTSB,CTSL1,CTSS,HLA-A,HLA-B,HLA-C,HLA-DMA,HLA-DMB,HLA-DOA,HLA-DOB,HLA-DPA1,HLA-DPB1,HLA-DQA1,HLA-DQA2,HLA-DQB1,HLA-DRA,HLA-DRB1,HLA-DRB3,HLA-DRB4,HLA-DRB5,HLA-E,HLA-F,HLA-G,HSP90AA1,HSP90AB1,HSPA1A,HSPA1B,HSPA1L,HSPA2,HSPA4,HSPA5,HSPA6,HSPA8,IFI30,IFNA1,IFNA10,IFNA13,IFNA14,IFNA16,IFNA17,IFNA2,IFNA21,IFNA4,IFNA5,IFNA6,IFNA7,IFNA8,KIR2DL1,KIR2DL2,KIR2DL…
BIOCARTA_CTLA4_PATHWAY	CD247,CD28,CD3D,CD3E,CD3G,CD80,CD86,CTLA4,GRB2,HLA-DRA,HLA-DRB1,ICOS,ICOSLG,IL2,ITK,LCK,PIK3CA,PIK3R1,PTPN11,TRA@,TRB@
REACTOME_PD1_SIGNALING	CD247,CD274,CD3D,CD3E,CD3G,CD4,CSK,HLA-DPA1,HLA-DPB1,HLA-DQA1,HLA-DQA2,HLA-DRB1,HLA-DRB3,HLA-DRB5,LCK,PDCD1,PDCD1LG2,PTPN6
GO_POSITIVE_REGULATION_OF_INFLAMMATORY_RESPONSE	ADAM8,ADORA2B,AGER,AGT,AGTR1,C3,CCL1,CCL11,CCL13,CCL14,CCL15,CCL16,CCL18,CCL2,CCL23,CCL24,CCL26,CCL3,CCL3L1,CCL3L3,CCL4,CCL4L2,CCL5,CCL7,CCL8,CCR2,CCR7,CD28,CD47,CD6,CDK19,CLOCK,CNR1,CREB3L3,CX3CL1,EDNRA,ETS1,F12,FABP4,FCER1A,FCER1G,FFAR2,FFAR3,GBP5,GPRC5B,GPSM3,HYAL2,IDO1,IL12B,IL15,IL17A,IL17B,IL17F,IL17RA,IL17RB,IL17RC,IL18,IL1B,IL1RL1,IL2,IL21,IL23A,IL33,IL6,IL6ST,ITGA2,JAK2,KLKB1,LBP,LPL,LTA…
GO_LEUKOCYTE_MIGRATION_INVOLVED_IN_INFLAMMATORY_RESPONSE	ADAM8,CCL2,CX3CL1,FFAR2,ITGB2,JAM3,LBP,PPBP,S100A8,S100A9,SELE
GO_POSITIVE_REGULATION_OF_ACUTE_INFLAMMATORY_RESPONSE	ADAM8,C3,CCL5,CCR2,CCR7,CNR1,CREB3L3,F12,FCER1A,FCER1G,FFAR2,FFAR3,IL1B,IL6,IL6ST,KLKB1,NPY5R,OSM,OSMR,PIK3CG,PLA2G4A,PTGER3,PTGS2,TAC1,TNF,TNFRSF11A,TNFSF11,ZP3
GO_REGULATION_OF_CHRONIC_INFLAMMATORY_RESPONSE	ADORA2B,CCL5,CX3CR1,CYP19A1,FOXP3,IDO1,IL10,IL4,LTA,TNF,TNFAIP3
GO_REGULATION_OF_CYTOKINE_PRODUCTION_INVOLVED_IN_INFLAMMATORY_RESPONSE	APOD,CD6,CHID1,CUEDC2,GBP5,GPSM3,IL17A,IL17B,IL17F,IL17RA,IL17RC,LEP,MAPK14,MEFV,NOD2,NOS2,PER1,ZC3H12A
HALLMARK_IL6_JAK_STAT3_SIGNALING	A2M,ACVR1B,ACVRL1,BAK1,CBL,CCL7,CCR1,CD14,CD36,CD38,CD44,CD9,CNTFR,CRLF2,CSF1,CSF2,CSF2RA,CSF2RB,CSF3R,CXCL1,CXCL10,CXCL11,CXCL13,CXCL3,CXCL9,DNTT,EBI3,FAS,GRB2,HAX1,HMOX1,IFNAR1,IFNGR1,IFNGR2,IL10RB,IL12RB1,IL13RA1,IL15RA,IL17RA,IL17RB,IL18R1,IL1B,IL1R1,IL1R2,IL2RA,IL2RG,IL3RA,IL4R,IL6,IL6ST,IL7,IL9R,INHBE,IRF1,IRF9,ITGA4,ITGB3,JUN,LEPR,LTB,LTBR,MAP3K8,MYD88,OSMR,PDGFC,PF4,PIK3R5,PIM1,PLA2G2A,PT…
HALLMARK_INTERFERON_ALPHA_RESPONSE	ADAR,B2M,BATF2,BST2,C1S,CASP1,CASP8,CCRL2,CD47,CD74,CMPK2,CNP,CSF1,CXCL10,CXCL11,DDX60,DHX58,EIF2AK2,ELF1,EPSTI1,FAM125A,FAM46A,FTSJD2,GBP2,GBP4,GMPR,HERC6,HLA-C,IFI27,IFI30,IFI35,IFI44,IFI44L,IFIH1,IFIT2,IFIT3,IFITM1,IFITM2,IFITM3,IL15,IL4R,IL7,IRF1,IRF2,IRF7,IRF9,ISG15,ISG20,LAMP3,LAP3,LGALS3BP,LPAR6,LY6E,MOV10,MX1,NCOA7,NMI,NUB1,OAS1,OASL,OGFR,PARP12,PARP14,PARP9,PLSCR1,PNPT1,PRIC285,PROCR,PSM…
GO_ADAPTIVE_IMMUNE_RESPONSE	ADAM17,AICDA,ALCAM,ANXA1,BATF,BCL10,BCL3,BCL6,BTK,BTLA,BTN3A1,BTN3A2,BTN3A3,BTNL8,C1QA,C1QB,C1QBP,C1QC,C1R,C1RL,C1S,C2,C3,C3AR1,C4A,C4B,C4BPA,C4BPB,C5,C6,C7,C8A,C8B,C8G,C9,CADM1,CAMK4,CD1A,CD1B,CD1C,CD1E,CD209,CD244,CD27,CD4,CD40LG,CD46,CD55,CD6,CD7,CD74,CD79A,CD79B,CD84,CD86,CD8A,CD8B,CD8BP,CFI,CLEC10A,CLEC4A,CLEC4C,CLEC4D,CLEC4M,CLEC6A,CLU,CR1,CR2,CRTAM,CSK,CTLA4,CTSC,CTSH,CTSL1,CTSS,CXCL13,DBN…
GO_CYTOKINE_PRODUCTION_INVOLVED_IN_IMMUNE_RESPONSE	CAMK4,CD55,CHGA,DENND1B,DLG1,GAS6,HSPD1,IL31RA,IL4,KIT,MR1,NOD2,SIRT1,SLAMF1,SLC11A1,TLR2,TREM1
GO_MACROPHAGE_ACTIVATION_INVOLVED_IN_IMMUNE_RESPONSE	CX3CR1,HAVCR2,HMGB1,LBP,PRKCE,SBNO2,SYK,TICAM1,TLR3,TYROBP,ZAP70
GO_MAST_CELL_MEDIATED_IMMUNITY	CHGA,CPLX2,GATA2,KIT,LAT,LAT2,LYN,MILR1,MRGPRX2,NR4A3,PIK3CD,PIK3CG,PLA2G3,RASGRP1,S100A13,SERPINB9,SNAP23,SPON2
GO_MYELOID_CELL_ACTIVATION_INVOLVED_IN_IMMUNE_RESPONSE	ANXA3,CCL3,CHGA,CPLX2,CX3CR1,DOCK2,FCER1G,GATA2,HAVCR2,HMGB1,KIT,LAT,LAT2,LBP,LYN,MILR1,MRGPRX2,NR4A3,PI4K2A,PIK3CD,PIK3CG,PLA2G3,PPBP,PRKCE,PYCARD,PYDC1,RASGRP1,S100A13,SBNO2,SLAMF1,SNAP23,STXBP2,STXBP3,SYK,TICAM1,TLR3,TYROBP,VAMP2,VAMP7,VAMP8,ZAP70
GO_NATURAL_KILLER_CELL_MEDIATED_IMMUNITY	CEBPG,CLEC2A,CORO1A,GZMB,KIR3DL1,KLRC2,KLRD1,KLRF2,LYST,MICA,MICB,PRDX1,PTPN6,RAB27A,RAET1E,RAET1G,RAET1L,SLAMF7,TUBB,TUBB4B,ULBP1,ULBP2,ULBP3,UNC13D,VAMP2,VAMP7
GO_POSITIVE_REGULATION_OF_CYTOKINE_PRODUCTION_INVOLVED_IN_IMMUNE_RESPONSE	B2M,BCL10,CD36,CD74,F2RL1,FCER1G,FFAR2,FFAR3,FZD5,GATA3,GPRC5B,HLA-A,MALT1,MAP3K7,MIF,NLRP3,NR4A3,PRKCZ,RSAD2,SASH3,SEMA7A,SPON2,TLR4,TNFRSF14,TNFSF4,TRAF2,TRAF6,TRIM6,WNT5A,XCL1
GO_POSITIVE_REGULATION_OF_MYELOID_LEUKOCYTE_CYTOKINE_PRODUCTION_INVOLVED_IN_IMMUNE_RESPONSE	BCL10,CD36,CD74,FCER1G,GPRC5B,MIF,NR4A3,SEMA7A,SPON2,TLR4,WNT5A
GO_POSITIVE_REGULATION_OF_T_HELPER_1_TYPE_IMMUNE_RESPONSE	ANXA1,CCL19,CCR2,CD80,HLX,IL12B,IL12RB1,IL23A,IL23R,IL27RA,NLRP10,RIPK2,SLC11A1,SOCS5,XCL1
GO_POSITIVE_REGULATION_OF_TYPE_2_IMMUNE_RESPONSE	CD74,CD86,GATA3,IDO1,IL33,IL4R,IL6,NLRP3,NOD2,PRKCZ,RARA,RSAD2,TNFSF4,XCL1
GO_T_CELL_MEDIATED_IMMUNITY	BTN3A2,BTN3A3,CADM1,CD46,CD55,CD8A,CRTAM,CTSC,CTSH,DENND1B,DLG1,EMP2,FOXP3,GATA3,GNL1,ICAM1,IL31RA,IL4,JAG1,KDM5D,MICA,MICB,MYO1G,RAB27A,RAET1E,RFTN1,SLAMF1,SLC11A1
GO_TOLERANCE_INDUCTION	C3,C3AR1,CCR4,FOXJ1,FOXP3,HAVCR2,ICOS,IRG1,LGALS9,LYN,TGFB1,TNFAIP3
Immunoscore_Signature	IFNG,IL12,TXBX21,IRF1,STAT1,GZMA,GZMB,GZMH,PRF1,GNLY,CXCL9,CXCL10,CCL5
MHC_Class_II	HLA-DRB6,HLA-DQB2,HLA-DPB2,HLA-DRB1,HLA-DRB5,HLA-DQA1,HLA-DQB1,HLA-DPA1,HLA-DPB1

## Sheet: Sheet3
Supplementary Table 3. Marker genes of TIS (T-cell inflammatory signature).
TIS score
CCL5
CD27
CD274
CD276
CD8A
CMKLR1
CXCL9
HLA-DQA1
HLA-DRB1
HLA-E
IDO1
LAG3
NKG7
PDCD1LG2
PSMB10
STAT1
TIGIT
